# Supplementary material for: Measurement of shear wave speed dispersion in the placenta by transient elastography: A preliminary ex vivo study
Source: PLoS One. 2018 Apr 5;13(4):e0194309. doi: 10.1371/journal.pone.0194309 (PMC5886409; doi:10.1371/journal.pone.0194309)
Supplement: S1 Table — (XLSX) [file pone.0194309.s002.xlsx]

## Sheet: Feuil1
			zone centrale																zone paracentrale
			Mesure SSI (kPa)							Mesure élasto (vitesse de cisaillement Cs à 50Hz)									Mesure SSI (kPa)				Mesure élasto (vitesse de cisaillement Cs à 50Hz)
	N° placenta	"fraîcheur"	1	2	3	4	5	6		1		2		3		4			1	2	3		1		2		3		4
2014-02-18	1	4h	10.8	12.6	10.4	9	12.5	6.6	10.3167	2.4	2.2	2.6	2.8	2.15	1.95			2.31667	9.8	8.6	10.5	9.63333	1.85	1.85	1.9	2.1	1.75	1.7			1.88333
2014-02-24	2	1h	9.2	12.7	9.9	11.6			10.85	2.5	2.3	2.6	2.4	2.8	2.35	2.6	2.3	2.3375	13.4	9.7	8.2	10.4333	2.5	2.2	2.7	2.2	2.5	2	2.65	2.2	2.15
2014-03-14	3	12h	8.4	8.1	8.5				8.33333	2.55	2.2	2.6	2.15	2.7	2.2			2.18333	7.3	5.3	11.3	7.96667	2.35	1.9	2.4	2.05	2.2	2.05			2
2014-03-14	4	12h	11.5	7.8	10.6				9.96667	3.2	2.05	3.4	1.55	2.6	1.65			1.75	11.7	11.7	9.9	11.1	2.7	1.5	2.7	1.5	3	1.4			1.46667
2014-03-14	5	15h	12.5	9.4	17				12.9667	1.8	1.55	2.6	1.3	1.65	1.25			1.36667	8.5	8.5	10.2	9.06667	3	1.15	2.05	1.9	2.3	1.9			1.65
2014-03-20	6	10h	5.6	5.1	12.8				7.83333	2.7	2.2	2.9	2.2	3.15	2.3			2.23333	6.1	10.4	17.4	11.3	3.7	1.9	3.6	1.9	3.6	1.9			1.9
2014-03-20	7	10h	8.3	11.7	17				12.3333	2.95	1.55	2.6	1.4	2.5	1.75			1.56667	10.5	6.3	14.5	10.4333	2.25	1.6	2.6	1.7	2.35	1.45			1.58333
2014-05-27	8	7h	12.4	11.1	10.2				11.2333	3.85	1.5	3.6	1.6	3.9	1.4			1.5	7.2	9.6	10.3	9.03333	2.8	2.2	3	2.05	3.45	1.65			1.96667
	9
	10
									10.4792									1.90677				9.87083									1.825
																		10,95 kPa													10,05kPa

## Sheet: data
			central region
			Measure SSI (kPa)								Transient elastography (50Hz)
											1						2						3						4							clinical features
	N° placenta	Time after delivery	1	2	3	4	5	6	kPa	m/s	Cs (50Hz)	mu	eta	Ge	K	n	Cs (50Hz)	mu	eta	Ge	K	n	Cs (50Hz)	mu	eta	Ge	K	n	Cs (50Hz)	mu	eta	Ge	K	n		age	weight	height	BMI	parity	gestational age (weeks of gestation)	day	Apgar score 5 min	arterial pH	Weight at birth	Presence of inclusion criteria	Presence of exclusion criteria
	1	4h	10.8	12.6	10.4	9	12.5	6.6	10.3167	1.81841	2.11	615	8.74	1480	2.65	1.22	2.8	681	6.2	1274	2.32	1.18	1.9	414	6.81	440	3.7	1.1								34	50	160	19.53	2	38	2	10	7.33	3130	Yes	No
	2	1h	9.2	12.7	9.9	11.6			10.85	1.86482	2.2	302	8.96	404	9.55	0.99	2.25	589	9.9	1049	5.5	1.1	2.3	667	10.25	1461	4	1.17	2.29	487	9.85	314	5.69	1.08		40	59	163	22.18	4	39	5	10	7.31	3480	Yes	No
	3	12h	8.4	8.1	8.5				8.33333	1.6343	2.1	825	8.97	626	10.01	0.98	2.02	783	8.39	1394	4.16	1.13	2.17	476	8.96	378	5.94	1.06								28	61	161	23.55	1	39	6	10	7.23	3000	Yes	No
	4	12h	11.5	7.8	10.6				9.96667	1.7873	2.07	710	8.65	1312	5.21	1.09	1.55	883	5.18	1019	3.75	1.06	1.66	502	5.89											30	68	171	23.29	3	39	4	10	7.23	3570	Yes	No
	5	15h	12.5	9.4	17				12.9667	2.03862	1.54	558	5.05	1112	1.94	1.17	1.18	926	2.74	1053	1.38	1.12	1.24													31	63	167	22.58	4	40	0	10	7.25	4535	Yes	No
	6	10h	5.6	5.1	12.8				7.83333	1.58451	1.94	739	7.85	2013	1.55	1.3	2.23	580	9.5	834	3.1	1.18	2.34	681	10.58	1752	2.28	1.28								29	62	165	22.79	1	40	2	10	7.27	3510	Yes	No
	7	10h	8.3	11.7	17				12.3333	1.98821	1.64	507	5.85	1197	0.8	1.44	1.68	537	6.18	2606	0.41	1.52	1.47	616	5.41	2621	0.22	1.6								33	49	165	18.01	2	40	2	10	7.34	3070	Yes	No
	8	7h	12.4	11.1	10.2				11.2333	1.89748	1.48	649	4.82	1322	0.84	1.31	1.56	640	5.27	1300	1.06	1.29	1.42	872	4.44	1406	0.7	1.34								26	60	165	22.06	1	39	2	10	7.08	3510	Yes	No
	9	7h	9.3	11.2	7.2				9.23333	1.72029	1.31	1582	2.09	1334	25.84	0.53	1.35	1035	3.79	1341	0.81	1.29	1.55	682	5.1	894	3.32	1.07								28	70	165	25.74	1	38	2	9	7.35	3195	Yes	No
	10	4h	11.2	15.6	9.9				12.2333	1.98014	2.56	1037	13.14	677	15.4	0.97	2.11	2895	8.62	1630	50	0.72	2.13	435	8.55	260	4.4	1.09								28	57	168	20.21	1	40	2	10		3295	Yes	No
			peripheral region
			Measure SSI (kPa)								Transient elastography (50Hz)
											1						2						3						4
	N° placenta	Time after delivery	1	2	3				kPa	m/s	Cs (50Hz)	mu	eta	Ge	K	n	Cs (50Hz)	mu	eta	Ge	K	n	Cs (50Hz)	mu	eta	Ge	K	n	Cs (50Hz)	mu	eta	Ge	K	n
	1	4h	9.8	8.6	10.5				9.63333	1.75716	1.9	675	7.48	1107	4.9	1.08	2.05	1368	9.26	1590	6.72	1.06	1.67	932	6.03	1257	2.63	1.15
	2	1h	13.4	9.7	8.2				10.4333	1.82867	2.2	943	9.95	2175	2.77	1.23	2.14	838	9.37	1979	2.43	1.25	2.21	1774	10.47				2.28	1130	10.87	2535	2.51	1.27
	3	12h	7.3	5.3	11.3				7.96667	1.59794	1.9	477	7.11	1240	1.93	1.24	2.13	564	8.79	913	3.18	1.17	1.97	639	7.82	1319	3.71	1.14
	4	12h	11.7	11.7	9.9				11.1	1.88618	1.52	959	5.09	1558	0.92	1.32	1.5	998	5.05	1763	0.64	1.38	1.44	781	4.6	1516	0.55	1.39
	5	15h	8.5	8.5	10.2				9.06667	1.70469	1.18	726	3.1	1207	0.45	1.35	1.74	528	6.4	2321	0.4	1.53	1.89	798	7.51	1859	1.95	1.25
	6	10h	6.1	10.4	17.4				11.3	1.9031	1.83	493	6.87	1483	1.07	1.33	1.76	777	6.67	1991	0.71	1.41	1.82	401	6.34	635	1.67	1.22
	7	10h	10.5	6.3	14.5				10.4333	1.82867	1.59	786	5.77	2086	0.57	1.42	1.5	421	6.06	570	1.96	1.18	1.55	420	5.06	1178	1.35	1.24
	8	7h	7.2	9.6	10.3				9.03333	1.70156	2.1	792	9.07	2520	1.19	1.38	1.85	1169	7.48	2042	1.68	1.27	1.63	535	5.78	1728	0.66	1.4
	9	7h	13.5	10.6	8.3				10.8	1.86052	1.44	1370	4.1	1668	1.11	1.25	1.42	1087	4.19	785	11.26	0.83	1.52	1034	4.96	1327	2.19	1.15
	10	4h	16	16.4	15.5				15.9667	2.26219	1.81	413	6.35	885	1.41	1.26	1.46	523	4.72	1392	0.75	1.33	1.71	394	5.8	652	2.27	1.16
